# Supplementary material for: A comprehensive update to the Mycobacterium tuberculosis H37Rv reference genome
Source: Nat Commun. 2022 Nov 18;13:7068. doi: 10.1038/s41467-022-34853-x (PMC9673877; doi:10.1038/s41467-022-34853-x)
Supplement: Supplementary file 5 — Supplementary Dataset 2 [file 41467_2022_34853_MOESM5_ESM.zip]

Archive with 2 entries (2 files):
- H37Rv(new).fasta
- __MACOSX/._H37Rv(new).fasta
